# Supplementary material for: Neuropsychological and psychiatric outcomes in encephalitis: A multi-centre case-control study
Source: PLoS One. 2020 Mar 25;15(3):e0230436. doi: 10.1371/journal.pone.0230436 (PMC7094865; doi:10.1371/journal.pone.0230436)
Supplement: S1 Data — These files contain the raw data. The files labelled “short- and medium-term outcome cohort and matched controls” and “long-term outcome cohort and matched controls” contain the demographic information, neuropsychological assessment scores, psychiatric assessment scores, the self-rated cognitive impairment scores and the clinical variables where appropriate. The file labelled “short- and medium-term outcome cohort_MRI data” contains the data extracted as binary damage/no damage from clinical scans made available to the researchers. (ZIP) [file pone.0230436.s001.zip]

Archive with 4 entries (3 files):
- data files for PLOS one upload/
- data files for PLOS one upload/Long-term outcome cohort and matched controls.sav
- data files for PLOS one upload/Short- and medium-term outcome cohort and matched controls.sav
- data files for PLOS one upload/Short- and medium-term outcome cohort_MRI data.sav
